# Supplementary material for: Radon prevalence in domestic water in the Ría de Vigo coastal basin (NW Iberian Peninsula)
Source: Environ Sci Pollut Res Int. 2023 May 4;30(27):69927–40. doi: 10.1007/s11356-023-27305-6 (PMC10239377; doi:10.1007/s11356-023-27305-6)
Supplement: Supplementary file 2 — Supplementary file2 (XLSX 21 KB) [file 11356_2023_27305_MOESM2_ESM.xlsx]

## Sheet: Basin-wide
								Winter / Spring						Summer / Autumn
Sample ID	Type	Latitude	Longitude	Water use	Depth of screening	Geology	Altitude	Date collection	Rainfall (February to April)	Water balance (February to April)	Rn			Date collection	Rainfall (July to September)	Water balance (July to September)	Temperature	Salinity	Rn		226Ra		226Ra filtered
					m				mm	feb apr	Bq L-1	error			mm	jul sep	ºC		Bq L-1	error	Bq L-1	error	Bq L-1	error
SUB021801R	river	42.1109	-8.76859		0.5		29.321	2018-02-12	637.361	462.008	1.74908	0.0360654		2018-12-09	44.6781	-375.478	16.9	0	2.48722	0.0999441	0	0	0	0
SUB021802P	borehole	42.1462	-8.76415	regular	40	granites	126.226	2018-02-12	626.728	440.569	340.954	2.43611		13/9/2018	40.5581	-392.035	16.6	0	736.077	30.028	0.484043	0.0288393	0.6625	0.0814301
SUB021803P	well	42.1439	-8.76686	regular	10	granites	67.7497	2018-02-12	624.472	438.368	28.4752	1.31007		13/9/2018	40.7677	-390.236	22	0	83.189	3.88324	0.239362	0.0115163	0.3	0.025
SUB021804P	well	42.2158	-8.76741	irrigation	10	granites	50.0916	21/2/2018	572.379	364.408	8.02547	0.506684		13/9/2018	34.4184	-402.866	18.8	0	202.583	6.07772	0.24734	0.0269562	0.190625	0.0197797
SUB021805R	river	42.3409	-8.54333		0.5		54.5203	21/2/2018	850.132	739.134	1.25568	0.0323755		2018-06-09	48.2069	-360.68	18.8	0	4.29735	0.128341	0.1	0.0146109	0.0444444	0.0111111
SUB021806P	borehole	42.3461	-8.62571	sporadic	40	granites	30.3324	21/2/2018	745.441	566.588	21.8151	0.991594
SUB021807P	well	42.327	-8.66355	regular	10	shales	48.9002	21/2/2018	691.925	500.096	33.6999	1.74629		2018-06-09	48.9502	-356.174	17.4	0	115.844	2.41113	0.525	0.0375867	0.525	0.0375867
SUB021808P	borehole	42.3305	-8.66795	regular	40	shales	101.927	21/2/2018	685.593	490.822	62.6196	1.39049
SUB021810P	well	42.143	-8.76534	irrigation	10	granites	94.8059	2018-03-02	627.051	441.533	166.664	4.43975		13/9/2018	40.888	-390.458	25.5	0	495.771	14.2093	0.202128	0.0106383	0.925	0.137453
SUB021811P	borehole	42.1439	-8.7652	regular	40	granites	90.5118	2018-03-02	626.715	440.983	747.851	12.1203		13/9/2018	40.7958	-390.818	22.3	0	1926.57	52.6866	2.18085	0.10666	0.98125	0.0281105
SUB021812P	well	42.1543	-8.77398	regular	10	granites	123.866	2018-03-02	608.594	418.072	116.127	2.10837		13/9/2018	39.5075	-391.278	21	0	468.867	18.3591	0.351064	0.060238	0.7125	0.0767377
SUB021813P	well	42.1379	-8.81392	regular	10	shales	11.9938	2018-03-02	571.797	378.247	32.2788	1.51378		13/9/2018	40.8979	-372.258	20.1	0	47.765	1.99844	0.239362	0.0254287	0.48125	0.0245235
SUB180215R	river	42.2671	-8.85245		0.5		35.426	2018-03-12	494.863	267.752	4.31188	0.117277
SUB180216R	river	42.2663	-8.8554		0.5		14.9246	2018-03-12	492.613	265.617	8.49417	0.0713381
SUB180217M	spring	42.2583	-8.8282	regular	0	granites	49.1044	2018-03-12	512.437	287.425	102.183	2.94724		2018-06-09	30.8676	-391.797	20.2	0	187.246	3.7152	0.470745	0.0504429	0.442308	0.0369286
SUB180218P	borehole	42.2656	-8.82635	regular	28	granites	71.5833	2018-03-12	514.195	287.797	1416.59	36.5888		2018-06-09	30.9949	-391.793	15.7	0	2737.75	66.8277	1.925	0.181824	1.1375	0.096875
SUB180219P	well	42.2656	-8.82635	sporadic	10	granites	71.5833	2018-03-12	514.195	287.797	71.4609	2.91258		2018-06-09	30.9949	-391.793	16.1	0	393.4	2.48959	0.457447	0.0106383	1.34375	0.0791547
SUB180220P	well	42.2608	-8.80674	irrigation	14	granites	95.9403	2018-03-12	529.214	304.339	320.85	12.1067		2018-06-09	30.9418	-394.122	18.5	0	576.215	23.2905	0.295213	0.0104355	1.01875	0.131878
SUB180221P	well	42.2585	-8.80063	irrigation	7	granites	54.0161	2018-03-12	534.05	309.88	40.6015	4.52707		2018-06-09	30.9144	-394.964	22.6	0	87.4112	2.6759	0.12234	0.0196791	0.95	0.117565
SUB180222P	borehole	42.2631	-8.75961	irrigation	40	granites	44.5853	2018-03-12	572.737	343.831	261.998	7.81103		2018-06-09	33.7949	-398.17	18.8	0	231.417	10.4859	0.475	0.0604346	0.69375	0.0741433
SUB180223R	river	42.2873	-8.73154		0.5		6.40237	2018-03-12	602.464	379.881	1.57463	0.0579843		2018-06-09	38.4324	-389.824	19	1.6	5.84043	0.127877	0.0888889	0.01283	0.136905	0.0220218
SUB180224P	well	42.2898	-8.72186	irrigation	10	gneisses	32.2931	2018-03-12	612.643	395.473	72.4353	4.98823		2018-06-09	39.6632	-387.167	18.8	0	172.244	5.29029	0.117021	0.0185218	0.89375	0.0492373
SUB180225R	river	42.2897	-8.71859		0.5		14.9484	2018-03-12	616.036	400.916	8.31278	0.108331		2018-06-09	40.0051	-386.44	18.9	0	12.6238	0.221212	0.047619	0.0119048	0.1875	0.0270701
SUB180226P	well	42.2409	-8.69183	regular	17	serpentinites	159.535	14/3/2018	628.334	470.706	59.1776	3.08609		24/09/2018	39.5758	-398.941	18.7	0	75.1273	1.21042	0.947917	0.0466575	0.833333	0.0416667
SUB180227P	well	42.182	-8.72659	regular	8.5	serpentinites	176.985	14/3/2018	649.303	470.455	121.509	1.22068		18/9/2018	38.5322	-413.493	15.5	0	318.28	9.89282	0.37234	0.0409868	3.47917	0.163241
SUB180228P	borehole	42.1863	-8.69565	regular	80	gneisses	256.255	14/3/2018	705.383	533.373	249.293	6.93389		2018-01-10	39.2911	-420.908	18.2	0	393.453	13.2967	3.35106	0.125921	1.2	0.127807
SUB180229P	well	42.1963	-8.71969	irrigation	12	granites	103.116	14/3/2018	632.414	464.892	271.243	3.99058		19/9/2018	38.1685	-414.605	17.1	0	641.364	16.2143	0.125	0.0104355	1.21875	0.0887329
SUB180230P	borehole	42.2349	-8.68542	regular	70	gneisses	196.956	20/03/2018	642.467	492.145	53.0404	4.67304		19/9/2018	39.703	-399.71		0	179.019	4.31639	0.24734	0.0262696	1.71875	0.113977
SUB021831P	well	42.2971	-8.61276	sporadic	10	shales	22.0716	26/03/2018	766.723	620.338	45.747	3.18025		2018-04-10	48.8648	-338.298	17	0	29.0097	1.77779	0.433511	0.0561182	1.2125	0.0894318
SUB021832P	well	42.2971	-8.61313	irrigation	8	shales	20.1452	26/03/2018	766.232	619.544	102.899	2.40562		2018-04-10	48.8579	-338.445	16.7	0	121.929	2.61354	0.6625	0.0240036	1.81875	0.10506
SUB021833P	borehole	42.2728	-8.60068	regular	37	shales	134.872	26/03/2018	775.214	661.705	575.056	8.30022		2018-04-10	45.1003	-350.996	15.6	0	754.862	8.38114	1.83511	0.0251725	1.175	0.0729315
SUB021834R	river	42.2821	-8.60683		0.5		21.6015	26/03/2018	769.728	642.233	3.33244	0.0685035		2018-04-10	46.3702	-346.318	18.4	0	20.179	0.426497	0.337766	0.0461722	0.9125	0.0246723
SUB021835M	spring	42.1566	-8.84207	regular	0	shales	8.86361	2018-04-01	532.717	330.55	81.2865	0.686054		2018-03-10	37.9745	-372.035	14.6	0	94.9532	3.21418	0.0851064	0.012284	0.86875	0.0717333
SUB021836R	river	42.2062	-8.75118		0.5		10.925	2018-04-05	590.155	395.477	2.6233	0.0249452		2018-03-10	36.0103	-406.859	18	0	1.23763	0.0582925	0.0425532	0.0106383	0.0851064	0.012284
SUB021837P	borehole	42.1159	-8.808	irrigation	35	granites	28.7515	2018-04-05	589.765	403.625	481.319	20.0175		2018-12-09	43.9918	-364.338	17.1	0	801.819	28.3092	1.67553	0.0199468	1.19375	0.115818
SUB021838P	borehole	42.2184	-8.67337	regular	40	gneisses	136.159	25/04/2018	683.032	538.658	150.534	7.64215
SUB021839P	borehole	42.2804	-8.65721	regular	40	granites	77.2915	2018-05-01	696.991	529.747	303.166	17.5471		24/09/2018	44.5101	-366.993	18.2	0	410.763	23.3996	0.199468	0.0099734	0.5	0.025
SUB021840P	borehole	42.2624	-8.67177	regular	40	granites	86.071	2018-05-01	670.729	505.258	717.306	30.8429		2018-03-10	41.93	-381.85	17.5	0	1231	35.0481	0.1875	0.046875	2.9375	0.0644235
SUB021841P	borehole	42.3497	-8.62499	regular	40	granites	22.8378	24/05/2018	745.354	566.28	591.835	14.1214		2018-06-09	52.7728	-341.623	16.3	0	1178.01	38.7675	1.1125	0.118159	1.975	0.102253
SUB021842P	well	42.2804	-8.65721	regular	10	granites	77.2915							24/09/2018	44.5101	-366.993	20.5	0	35.941	2.04369	0.12766	0.0203708	0.28125	0.0234375
SUB021843M	spring	42.3203	-8.65867	regular	0	shales	28.9382	2021-05-30	478	204	150.91	6.37923		2018-06-09	48.7254	-354.614	15.9	0	199.27	3.77778	0.39375	0.0568472	1	0.137996
SUB021844M	spring	42.2583	-8.8094	regular	0	granites	4	2021-05-30	312	70	87.5375	2.42611		2018-06-09	30.923	-393.964	16.7	0	129.951	2.69929	0.632979	0.0326543	1.3875	0.116439
SUB021845M	spring	42.2894	-8.71961		0	granites	21.9	2021-05-30	385	124	271.854	9.57251
SUB021846M	spring	42.3164	-8.66361		0	gneisses	55.6	2021-05-30	466	198	103.399	1.62443
SUB021847M	spring	42.3114	-8.60467		0	shales	149	2021-05-30	569	289	142.206	5.32898
